# Supplementary material for: Menstrual cycle rhythmicity: metabolic patterns in healthy women
Source: Sci Rep. 2018 Oct 1;8:14568. doi: 10.1038/s41598-018-32647-0 (PMC6167362; doi:10.1038/s41598-018-32647-0)
Supplement: Supplementary file 2 — Supplementary tables 1,2 [file 41598_2018_32647_MOESM2_ESM.xlsx]

## Sheet: Title and Authors
Menstrual cycle rhythmicity: metabolic patterns in healthy women
Draper CF1, Duisters K2, Weger B1, Chakrabarti A1, Harms AC3, Brennan L4, Hankemeier T3, Goulet L1, Konz T1, Martin FP1, Moco S*1, van der Greef J*3
All significant metabolites - Supplementary Table 1
Entities used for analysis with RECON model - Supplementary Table 2

## Sheet: Observ per phase- Sup T1
Number of observations per cycle phase* - Supplementary Table 1
Sample collection	M	F	O	L	P	Total
A	33	0	0	0	0	33
B	0	31	2	0	0	33
C	0	0	13	16	1	30
D	0	0	0	11	10	21
Total	33	31	15	27	11	117

## Sheet: Sig metabolites-Sup T2
All significant metabolites - Supplementary Table 2
	Effect Size					P values										FDR q values
Biomarkers	L-F	L-M	L-O	P-L	O-M	raw p L-F	raw p F-M	raw p O-F	raw p P-F	raw p L-M	raw p L-O	raw p P-L	raw p O-M	raw p P-M	raw p P-O	q L-F	q F-M	q O-F	q P-F	q L-M	q L-O	q P-L	q O-M	q P-M	q P-O
Sex Hormones, serum
Progesterone ng/L	2.87665	2.79771	2.29956	-1.506	0.498146	0	0.599208	0.00174353	1.56615e-11	0	0	4.99156e-13	0.00787491	4.51045e-10	0.000700729	0	1	0.0174353	6.26459e-10	0	0	1.99663e-11	0.0787491	1.80418e-08	0.00700729
Estradiol pmol/L	0.938134	1.7918	-0.0989583	-1.18878	1.89076	9.91007e-11	7.19322e-09	4.59587e-09	0.196806	0	0.579414	1.43788e-09	0	0.00229361	5.59878e-09	1.32134e-09	2.87729e-07	9.19174e-08	1	0	1	2.87576e-08	0	0.0305815	7.46504e-08
Follicular stimulating hormone (FSH) IU/L	-0.753329	-0.800544	-1.15981	0.420172	0.359263	0	0.553864	2.61415e-05	0.00172562	0	0	0.000103038	0.000264179	0.000444301	1.2102e-09	0	1	0.000348554	0.0345124	0	0	0.00137384	0.00352238	0.00888603	2.42039e-08
Luteneizing hormone (LH) IU/L	-0.265825	-0.00222007	-1.3955	0.0386393	1.39328	0.0272185	0.0296908	1.46549e-14	0.159323	0.985641	0	0.813457	0	0.823946	1.70086e-13	0.272185	0.593817	5.86198e-13	1	1	0	1	0	1	6.80345e-12
Amines, plasma
L-Threonine	-0.454869	-0.590475	-0.460186	0.429317	-0.130288	1.10341e-11	0.0325231	0.948848	0.777663	0	3.66866e-08	2.73485e-06	0.105002	0.0690334	0.765338	6.73078e-09	1	1	1	0	2.23788e-05	0.00166826	1	1	1
Ornithine	-0.35374	-0.470124	-0.31132	0.305977	-0.158804	6.93929e-08	0.0607533	0.602865	0.591844	6.88338e-14	0.000153219	0.00069629	0.0443493	0.0600476	0.958224	2.11648e-05	1	1	1	2.09943e-11	0.0467317	0.093219	1	1	1
L-Arginine	-0.342891	-0.471233	-0.262143	0.276706	-0.20909	6.32288e-06	0.0743374	0.390502	0.519141	9.17397e-11	0.00569624	0.00772193	0.0218194	0.053065	0.901238	0.000550994	1	1	1	1.86537e-08	0.347471	0.362337	1	1	1
L-Alanine	-0.354425	-0.45268	-0.240641	0.345194	-0.21204	1.94863e-06	0.163413	0.218189	0.927124	2.15994e-10	0.00981305	0.000728439	0.0178878	0.277004	0.365195	0.000393059	1	1	1	3.29391e-08	0.459106	0.093219	1	1	1
Glycine	-0.313735	-0.402111	-0.232183	0.33862	-0.169928	3.57432e-06	0.166831	0.336372	0.788653	5.05123e-10	0.00668347	0.000327809	0.0383076	0.485702	0.31826	0.000436067	1	1	1	6.1625e-08	0.370629	0.093219	1	1	1
L-Serine	-0.25848	-0.365721	-0.252862	0.283199	-0.112859	3.68368e-05	0.0704317	0.942433	0.771147	1.05621e-09	0.00126856	0.000998569	0.13428	0.321645	0.755117	0.00249672	1	1	1	9.20411e-08	0.193456	0.101352	1	1	1
L-Methionine	-0.245143	-0.368004	-0.217898	0.280034	-0.150106	9.73584e-05	0.0391038	0.726878	0.682116	9.90224e-10	0.00560333	0.00116306	0.0470835	0.291825	0.523664	0.00494905	1	1	1	9.20411e-08	0.347471	0.101352	1	1	1
L-Asparagine	-0.26867	-0.366401	-0.215916	0.3044	-0.150485	4.74564e-05	0.118113	0.519236	0.689334	6.87251e-09	0.00889583	0.00076409	0.0578643	0.478849	0.386613	0.00289484	1	1	1	5.24029e-07	0.452205	0.093219	1	1	1
L-Proline	-0.206355	-0.378396	-0.176896	0.286948	-0.2015	0.00361205	0.0101825	0.740439	0.407667	2.32118e-08	0.0487137	0.00369919	0.0190995	0.338258	0.325147	0.129609	1	1	1	1.57324e-06	1	0.205137	1	1	1
L-Glutamine	-0.24206	-0.321412	-0.210613	0.244927	-0.110799	7.58697e-05	0.17136	0.676484	0.972179	4.2361e-08	0.0055579	0.00317975	0.129883	0.341929	0.714352	0.00420732	1	1	1	2.58402e-06	0.347471	0.193965	1	1	1
L-Tyrosine	-0.181103	-0.324188	-0.119345	0.245959	-0.204843	0.00570181	0.0211331	0.446008	0.463438	2.38601e-07	0.144094	0.00597412	0.0091438	0.366551	0.210298	0.173905	1	1	1	1.32315e-05	1	0.303685	1	1	1
Gamma-L-glutamyL-L-alanine	-0.488823	-0.509237	-0.229275	0.330949	-0.279963	2.57744e-06	0.835577	0.0446451	0.263648	3.06493e-07	0.0786437	0.0207112	0.0253417	0.197675	0.529558	0.000393059	1	1	1	1.33544e-05	1	0.70188	1	1	1
Citrulline	-0.223685	-0.312738	-0.226363	0.263412	-0.0863746	0.000449131	0.139519	0.973105	0.647253	2.89283e-07	0.00472343	0.00276119	0.261288	0.562169	0.709648	0.0210746	1	1	1	1.33544e-05	0.347471	0.187147	1	1	1
L-Lysine	-0.175477	-0.323643	-0.209851	0.227149	-0.113792	0.00776697	0.017713	0.672779	0.560678	2.99362e-07	0.0105369	0.011397	0.149565	0.267207	0.864534	0.225612	1	1	1	1.33544e-05	0.459106	0.463477	1	1	1
O-AcetyL-L-serine	-0.306592	-0.32524	-0.253866	0.24485	-0.0713743	6.04742e-06	0.77105	0.531938	0.503058	5.22263e-07	0.0028496	0.00877373	0.382219	0.373634	0.931982	0.000550994	1	1	1	2.12387e-05	0.289709	0.382284	1	1	1
L-Alpha aminobutyric acid	-0.253082	-0.373471	-0.321573	0.226698	-0.0518977	0.00118212	0.104186	0.474454	0.800391	6.11482e-07	0.000858078	0.0312907	0.576994	0.150742	0.424506	0.0480728	1	1	1	2.33127e-05	0.174476	0.954368	1	1	1
Sarcosine	-0.168605	-0.319017	-0.0911964	0.172423	-0.227821	0.0151268	0.0216842	0.374563	0.968091	1.48902e-06	0.299967	0.0754175	0.00685697	0.117574	0.459212	0.369095	1	1	1	5.34295e-05	1	1	1	1	1
Ethanolamine	-0.109409	-0.229899	-0.0695304	0.107028	-0.160368	0.0485946	0.0216199	0.564074	0.974865	1.47032e-05	0.318809	0.162427	0.0165753	0.0972086	0.665123	1	1	1	1	0.000498274	1	1	1	1	1
Gamma-glutamylglutamine	-0.338916	-0.409682	-0.275614	0.223206	-0.134068	0.000804662	0.459418	0.615019	0.40026	2.28881e-05	0.0299463	0.109309	0.271363	0.166608	0.739464	0.0350603	1	1	1	0.000734828	1	1	1	1	1
L-Isoleucine	-0.135256	-0.238562	-0.0809349	0.162062	-0.157627	0.025026	0.0702222	0.470404	0.744572	3.57393e-05	0.286397	0.052038	0.0304759	0.342863	0.389743	0.587149	1	1	1	0.00109005	1	1	1	1	1
Methoxytyrosine	-0.195346	-0.247437	-0.157902	0.206437	-0.0895351	0.00194229	0.381917	0.634275	0.897468	4.02721e-05	0.0467684	0.0180525	0.239787	0.627096	0.623032	0.0740497	1	1	1	0.00116981	1	0.647765	1	1	1
Serotonine caution	-0.710217	-0.57458	-0.115472	0.0564877	-0.459108	1.53539e-05	0.381859	0.00388888	0.00373956	0.000250737	0.578605	0.80516	0.021165	0.0191805	0.819916	0.00117074	1	1	1	0.00695226	1	1	1	1	1
Hydroxylysine	-0.0796013	-0.217625	-0.0522022	0.173916	-0.165423	0.228632	0.027252	0.73957	0.295235	0.000577971	0.530122	0.0569253	0.0381443	0.620691	0.238654	1	1	1	1	0.0153288	1	1	1	1	1
Gamma.aminobutyric acid	-0.0972952	-0.223588	-0.048865	0.0184676	-0.174723	0.154497	0.0506319	0.5695	0.397042	0.000623428	0.569423	0.844813	0.0340391	0.0245544	0.775684	1	1	1	1	0.0158455	1	1	1	1	1
L-Valine	-0.106504	-0.207458	-0.082122	0.114457	-0.125336	0.0949386	0.0946358	0.757559	0.926522	0.000681683	0.302478	0.18959	0.101675	0.270911	0.742914	1	1	1	1	0.0166331	1	1	1	1	1
Beta-Alanine	-0.0541988	-0.1084	-0.0602856	0.0922065	-0.0481144	0.106658	0.0876263	0.884883	0.408622	0.000733521	0.155296	0.0482628	0.236722	0.719626	0.545559	1	1	1	1	0.0172095	1	1	1	1	1
L-4-hydroxy-proline	-0.264822	-0.32454	-0.19087	0.347329	-0.13367	0.00885804	0.532125	0.558955	0.551177	0.000789744	0.134966	0.0134225	0.274854	0.866692	0.324829	0.241861	1	1	1	0.0178424	1	0.511733	1	1	1
L-Histidine	-0.0938123	-0.192644	-0.0631408	0.141721	-0.129504	0.14489	0.105239	0.699184	0.580061	0.00178746	0.429987	0.105295	0.0926995	0.548107	0.426449	1	1	1	1	0.0389411	1	1	1	1	1
L-Homoserine	-0.228308	-0.240563	-0.0924822	0.341732	-0.148081	0.00482524	0.873171	0.17457	0.298812	0.00193898	0.359136	0.0019579	0.127067	0.343986	0.0455372	0.161068	1	1	1	0.0407855	1	0.14929	1	1	1
L-Phenylalanine	-0.083388	-0.187881	-0.0149313	0.138535	-0.17295	0.197223	0.0882786	0.390898	0.526378	0.00243293	0.852714	0.115297	0.0254896	0.562638	0.213424	1	1	1	1	0.0478739	1	1	1	1	1
L-Leucine	-0.0657216	-0.176513	-0.045067	0.0884734	-0.131446	0.278363	0.0536223	0.78336	0.781498	0.00236062	0.551883	0.286485	0.0710642	0.273225	0.643511	1	1	1	1	0.0478739	1	1	1	1	1
L-Aspartic acid	-0.152574	-0.275023	-0.0650944	0.0960864	-0.209929	0.137701	0.208998	0.489846	0.682677	0.00525024	0.61017	0.491239	0.0877548	0.185967	0.84412	1	1	1	1	0.100083	1	1	1	1	1
L-Tryptophan	-0.0822758	-0.179577	-0.049526	0.0975957	-0.130051	0.225707	0.130141	0.697461	0.867758	0.00573948	0.559915	0.2947	0.111165	0.363085	0.647886	1	1	1	1	0.106093	1	1	1	1	1
Methionine sulfone	-0.135657	-0.165944	-0.0857335	0.158078	-0.0802109	0.0327997	0.61347	0.533291	0.798451	0.00623726	0.289233	0.0767562	0.300128	0.927322	0.474285	0.74103	1	1	1	0.111904	1	1	1	1	1
DL-3 aminoisobutyric acid	-0.0672973	-0.188906	-0.213762	0.106495	0.0248565	0.38082	0.0932148	0.130525	0.711907	0.00996871	0.0288144	0.324047	0.790508	0.429285	0.380229	1	1	1	1	0.17374	1	1	1	1	1
L-2 aminoadipic acid	-0.0556134	-0.184952	-0.0462355	0.103136	-0.138717	0.465224	0.0733017	0.920397	0.642425	0.011296	0.624944	0.318525	0.127777	0.414263	0.625979	1	1	1	1	0.191405	1	1	1	1	1
ADMA caution	-0.0787966	-0.137313	-0.217235	0.0285442	0.0799224	0.165799	0.278762	0.0466458	0.507277	0.0118977	0.00193733	0.708662	0.237494	0.142532	0.0285394	1	1	1	1	0.196152	0.236354	1	1	1	1
Glutathione	-0.332309	-0.0142673	0.00269508	0.00782771	-0.0169624	0.00501689	0.00453037	0.022913	0.0437447	0.899802	0.985523	0.961699	0.905336	0.967425	0.95446	0.161068	1	1	1	1	1	1	1	1	1
Taurine	-0.104288	-0.152514	-0.0171133	0.138859	-0.135401	0.122123	0.451396	0.292604	0.701758	0.0184525	0.837525	0.127429	0.0924533	0.877205	0.236318	1	1	1	1	0.293358	1	1	1	1	1
Cystathionine	-0.0371894	-0.0474962	-0.0181621	0.0319819	-0.0293341	0.0780938	0.606027	0.467191	0.855415	0.0187557	0.491317	0.268871	0.247479	0.579486	0.672441	1	1	1	1	0.293358	1	1	1	1	1
Histamine	0.0227274	0.0501738	0.0519443	-0.00667668	-0.00177043	0.310678	0.19719	0.288329	0.59248	0.0196717	0.0609674	0.825347	0.947201	0.138388	0.184902	1	1	1	1	0.299993	1	1	1	1	1
L-Glutamic acid	-0.238222	-0.190252	-0.203213	0.164896	0.0129615	0.0140076	0.601832	0.769546	0.573721	0.0406553	0.091547	0.210463	0.911017	0.842512	0.796628	0.356026	1	1	1	0.604871	1	1	1	1	1
NG-Monomethylarginine	-0.28857	-0.209752	-0.0949595	0.290762	-0.114792	0.00911935	0.4511	0.161181	0.988428	0.047417	0.495795	0.0578283	0.390636	0.584538	0.258666	0.241861	1	1	1	0.688675	1	1	1	1	1
N6-N6-N6-TrimethyL-L-lysine	-0.108505	-0.172636	0.312785	0.164267	-0.485421	0.38938	0.591434	0.00679712	0.742669	0.15295	0.0462102	0.338654	0.0013065	0.959865	0.0138808	1	1	1	1	1	1	1	0.796965	1	1
L-Kynurenine	0.00236729	-0.110841	0.0938916	0.105223	-0.204733	0.972168	0.0771575	0.282656	0.248646	0.0872022	0.27481	0.266771	0.0129114	0.951048	0.0632927	1	1	1	1	1	1	1	1	1	1
O-Phosphoethanolamine	0.128013	-0.192848	-0.00672682	0.543193	-0.186121	0.52805	0.0968646	0.584195	0.0121504	0.323146	0.978336	0.0434928	0.437864	0.180946	0.0766975	1	1	1	1	1	1	1	1	1	1
Homo L-arginine caution	-0.0216804	0.0407233	-0.0261517	-0.383536	0.0668749	0.866408	0.611244	0.977193	0.0171611	0.742586	0.868012	0.02483	0.660802	0.0393287	0.0333334	1	1	1	1	1	1	0.797175	1	1	1
L-Methionine sulfoxide	-0.059077	-0.123799	0.174588	-0.0760327	-0.298387	0.631489	0.580512	0.120266	0.409231	0.295455	0.248958	0.644755	0.0414186	0.212305	0.596097	1	1	1	1	1	1	1	1	1	1
Amines, urine
L-Threonine	-0.285338	-0.39765	-0.540442	0.193622	0.142792	0.0143667	0.306963	0.0778814	0.573963	0.000553002	0.000279036	0.250263	0.315739	0.209727	0.0649598	1	1	1	1	0.353921	0.178583	1	1	1	1
Norepinephrine	0.123191	0.318097	-0.241037	-0.195239	0.559134	0.363393	0.127329	0.0304066	0.704094	0.0175041	0.163386	0.318807	0.000729375	0.516015	0.0458976	1	1	1	1	1	1	1	0.4668	1	1
Taurine	0.517595	0.411652	0.395299	-0.0259318	0.0163535	0.002643	0.514045	0.568317	0.0420676	0.0155598	0.0728365	0.917359	0.938165	0.109987	0.18546	0.908126	1	1	1	1	1	1	1	1	1
L-Kynurenine	0.364825	0.294417	0.0671522	-0.278132	0.227264	0.00283789	0.541325	0.0501353	0.613009	0.0147797	0.667283	0.116172	0.128382	0.92412	0.285596	0.908126	1	1	1	1	1	1	1	1	1
Ornithine	-0.146788	-0.194665	-0.332111	0.0687991	0.137446	0.137569	0.607649	0.130205	0.571987	0.0461224	0.00831965	0.628948	0.253989	0.360144	0.0973932	1	1	1	1	1	1	1	1	1	1
ADMA	-0.0772312	-0.102135	-0.376127	0.0468749	0.273992	0.46869	0.804363	0.023645	0.838414	0.331852	0.0055934	0.760236	0.0350002	0.709581	0.0547025	1	1	1	1	1	1	1	1	1	1
L-Proline	-0.136073	-0.149284	-0.276222	-0.0234088	0.126938	0.172995	0.888451	0.258034	0.253585	0.130146	0.0300915	0.871036	0.297697	0.215	0.0625667	1	1	1	1	1	1	1	1	1	1
Glycine	-0.0817019	-0.0787588	-0.354162	-0.0115903	0.275403	0.479815	0.978467	0.0580745	0.565079	0.490612	0.0165541	0.944831	0.051455	0.576465	0.0503881	1	1	1	1	1	1	1	1	1	1
Glycylproline	0.106173	0.125261	-0.159846	-0.127633	0.285107	0.311928	0.847138	0.0415566	0.884109	0.227292	0.233542	0.401274	0.0263717	0.987115	0.090265	1	1	1	1	1	1	1	1	1	1
L-Serine	-0.0678431	-0.159023	-0.357285	0.053161	0.198262	0.513511	0.351866	0.0245698	0.919413	0.120962	0.0069325	0.722616	0.11752	0.464311	0.0687598	1	1	1	1	1	1	1	1	1	1
Dopamine	0.00363195	0.080245	-0.23231	-0.01022	0.312555	0.972127	0.43454	0.0673392	0.963859	0.434451	0.0796867	0.945708	0.0137583	0.629051	0.147541	1	1	1	1	1	1	1	1	1	1
Methoxytyrosine	-0.0376484	-0.0228505	-0.323976	-0.0413939	0.301126	0.726094	0.883923	0.0318706	0.599284	0.829572	0.0181563	0.789835	0.0217673	0.668448	0.0350131	1	1	1	1	1	1	1	1	1	1
Cysteine	0.0166222	0.0701478	-0.234246	-0.0505614	0.304394	0.872561	0.583979	0.0507313	0.814565	0.493017	0.0758834	0.734878	0.0159759	0.891981	0.0873129	1	1	1	1	1	1	1	1	1	1
Homocysteine	-0.0176895	0.0565312	-0.270995	-0.105241	0.327526	0.881677	0.507855	0.0862178	0.460291	0.63018	0.0741458	0.540433	0.0241105	0.769246	0.0498703	1	1	1	1	1	1	1	1	1	1
S.Methylcysteine	-0.0176895	0.0565312	-0.270995	-0.105241	0.327526	0.881677	0.507855	0.0862178	0.460291	0.63018	0.0741458	0.540433	0.0241105	0.769246	0.0498703	1	1	1	1	1	1	1	1	1	1
O.AcetyL-L-serine	-0.0759419	-0.0101053	-0.277912	0.0139709	0.267807	0.452801	0.49021	0.107067	0.660824	0.919417	0.0309541	0.923621	0.0298679	0.978093	0.104491	1	1	1	1	1	1	1	1	1	1
L-Glutamine	-0.0871092	-0.109173	-0.284624	-0.0271918	0.175451	0.403398	0.82246	0.126605	0.432883	0.288997	0.0322056	0.856544	0.167783	0.347965	0.0631853	1	1	1	1	1	1	1	1	1	1
L-Asparagine	-0.103832	-0.106757	-0.325517	0.0878845	0.21876	0.35076	0.977768	0.107848	0.918246	0.331258	0.0215961	0.583525	0.106805	0.903001	0.183948	1	1	1	1	1	1	1	1	1	1
L-Methionine	-0.141871	-0.15449	-0.316927	0.112652	0.162438	0.224478	0.908819	0.226118	0.857696	0.180356	0.0329763	0.502771	0.253664	0.7967	0.276046	1	1	1	1	1	1	1	1	1	1
Histamine	-0.0149304	-0.0685361	0.211901	0.0397352	-0.280437	0.888783	0.594608	0.0858149	0.867546	0.515521	0.118348	0.79557	0.0309112	0.845898	0.141324	1	1	1	1	1	1	1	1	1	1
Clinical, serum
25-OH-vit-D	-0.0575221	-0.0869231	0.0112097	0.00369186	-0.0981328	0.00741626	0.138399	0.0107244	0.0582355	9.31758e-05	0.697006	0.904355	0.000296105	0.00403277	0.668568	0.482057	1	1	1	0.0121129	1	1	0.0384936	0.52426	1
Pyridoxic acid - plasma	0.0497915	-0.159136	0.288242	0.182598	-0.447378	0.672106	0.0413299	0.108216	0.14836	0.159616	0.0613452	0.281161	0.00196826	0.882906	0.012409	1	1	1	1	1	1	1	0.118096	1	0.74454
Glucose	-0.0175958	-0.0341784	-0.000423065	0.043148	-0.0337553	0.137293	0.13027	0.245371	0.100794	0.00521184	0.978603	0.0101125	0.0234594	0.571434	0.0245253	1	1	1	1	0.338769	1	1	1	1	1
CRP	0.647984	0.179313	0.561456	-0.360554	-0.382143	0.00579865	0.0302041	0.773023	0.339298	0.468002	0.0814949	0.269772	0.208016	0.555533	0.592896	0.482057	1	1	1	1	1	1	1	1	1
HDL	-0.0365091	-0.0210573	-0.020974	-0.0166677	-8.32948e-05	0.0242713	0.302102	0.444204	0.0130308	0.209329	0.333644	0.47129	0.996749	0.0836552	0.150974	1	1	1	1	1	1	1	1	1	1
Magnesium	-0.00692117	-0.0289283	0.00480947	-0.000435797	-0.0337378	0.6104	0.0802144	0.488612	0.679967	0.0391834	0.790083	0.98189	0.0481653	0.10571	0.840555	1	1	1	1	1	1	1	1	1	1
Triglycerides	-0.10721	-0.0467599	-0.0252653	-0.0261143	-0.0214946	0.0331534	0.194287	0.192335	0.0440681	0.368607	0.706434	0.714421	0.73433	0.279621	0.524973	1	1	1	1	1	1	1	1	1	1
Riboflavin - plasma	-0.0958076	-0.0484831	-0.0224663	0.217178	-0.0260168	0.135923	0.426094	0.393677	0.224038	0.461006	0.79715	0.0378498	0.753801	0.0848319	0.0859048	1	1	1	1	1	1	1	1	1	1
Cholesterol	-0.049534	-0.0387156	-0.0366428	0.0091313	-0.00207279	0.0386169	0.625422	0.666527	0.19987	0.11777	0.251097	0.788088	0.945177	0.356456	0.474573	1	1	1	1	1	1	1	1	1	1
Lipids, plasma
LPC 18.2	-0.261368	-0.169395	-0.0815483	0.219042	-0.0878472	3.44117e-07	0.0573266	0.005321	0.54921	0.000540292	0.210523	0.00229755	0.158834	0.474248	0.0908576	0.000478322	1	0.917923	1	0.288553	1	1	1	1	1
LPC 22.6	-0.199656	-0.17806	-0.0889888	0.168479	-0.0890714	7.62804e-05	0.6501	0.0828506	0.655805	0.00021912	0.167163	0.0179869	0.148322	0.889161	0.32418	0.0175699	1	1	1	0.288553	1	1	1	1	1
LPE 22.6	-0.338761	-0.270036	-0.210286	0.274888	-0.0597501	4.18071e-05	0.378198	0.218807	0.577021	0.000622777	0.0461895	0.0183689	0.553735	0.965607	0.624495	0.014528	1	1	1	0.288553	1	1	1	1	1
PC O.42.6	-0.130492	-0.0885013	-0.0630317	0.0958883	-0.0254697	2.39305e-05	0.149568	0.0835065	0.417877	0.00268731	0.109193	0.027368	0.498731	0.860264	0.504268	0.0110878	1	1	1	0.933839	1	1	1	1	1
PC 40.8	-0.152456	-0.0711863	-0.00748088	0.0913539	-0.0637054	3.47438e-06	0.00874133	0.000464625	0.178137	0.0232284	0.857994	0.0478033	0.111333	0.6509	0.108448	0.0024147	0.759403	0.246061	1	1	1	1	1	1	1
LPC 18.0	-0.106349	-0.107745	0.0780984	0.0294742	-0.185843	0.00755808	0.970407	0.000213934	0.158459	0.00462715	0.120329	0.594224	0.000115121	0.143191	0.0856552	0.477534	1	0.246061	1	1	1	1	0.160018	1	1
LPC 18.3	-0.301571	-0.0924207	0.0211889	0.257462	-0.11361	9.7088e-05	0.00424268	0.000823774	0.675893	0.211582	0.827702	0.016099	0.223859	0.110558	0.0212553	0.0175699	0.592373	0.286262	1	1	1	1	1	1	1
LPC 16.0	-0.0968849	-0.0875636	0.049651	0.0176143	-0.137215	0.00408151	0.769832	0.000531067	0.0868094	0.00659142	0.244733	0.707881	0.00079302	0.123493	0.205973	0.298595	1	0.246061	1	1	1	1	0.491928	1	1
PC O.34.3	-0.14431	-0.0170078	-0.0922385	0.0925036	0.0752308	0.00017122	0.000443372	0.28104	0.327431	0.642771	0.0585174	0.0854092	0.107035	0.146023	0.996525	0.026444	0.367773	1	1	1	1	1	1	1	1
LPC 16.1	-0.200499	-0.106144	-0.0231626	0.0456538	-0.0829814	0.000101122	0.052573	0.00621199	0.0291003	0.0311475	0.723254	0.526677	0.18523	0.385105	0.782854	0.0175699	1	0.917923	1	1	1	1	1	1	1
PC 34.3	-0.191705	-0.0207058	-0.0367451	0.102886	0.0160393	0.000245149	0.00052917	0.0183083	0.216803	0.678329	0.579369	0.159159	0.80053	0.244276	0.42383	0.0329848	0.367773	1	1	1	1	1	1	1	1
LPC 20.3	-0.158076	-0.0722176	0.023536	0.0718182	-0.0957536	0.000358001	0.0398941	0.0011448	0.158591	0.0876305	0.676296	0.248535	0.0758853	0.994697	0.175914	0.0382786	1	0.318255	1	1	1	1	1	1	1
LPC 20.4	-0.172874	-0.117006	-0.0593688	0.120607	-0.0576373	9.66663e-05	0.181734	0.0422156	0.393189	0.00571051	0.29254	0.0527283	0.285639	0.952243	0.384881	0.0175699	1	1	1	1	1	1	1	1	1
PC O.38.7	-0.0905185	-0.0187828	-0.0389903	0.10564	0.0202075	0.000779921	0.00475815	0.130929	0.686057	0.465174	0.257643	0.00556335	0.539585	0.0182169	0.122404	0.077435	0.592373	1	1	1	1	1	1	1	1
PC 34.2	-0.0771315	-0.021949	-0.0556627	0.0174402	0.0337137	0.000279112	0.00589626	0.420015	0.0405215	0.279023	0.0382945	0.555694	0.190269	0.874693	0.253717	0.0329848	0.592373	1	1	1	1	1	1	1	1
PC 32.2	-0.255599	-0.185884	-0.0466164	0.171924	-0.139267	0.000284761	0.294274	0.0183617	0.388607	0.00571488	0.602258	0.0814187	0.10388	0.883515	0.261793	0.0329848	1	1	1	1	1	1	1	1	1
LPC 14.0	-0.188262	-0.217333	0.109843	0.137228	-0.327176	0.0256611	0.715068	0.00495031	0.660414	0.00698998	0.30493	0.245101	0.00141562	0.482334	0.0644352	0.924106	1	0.917923	1	1	1	1	0.491928	1	1
LPC O.16.1	-0.0858309	-0.0863996	0.0291763	0.0714178	-0.115576	0.0114882	0.985844	0.00703284	0.757703	0.00772139	0.498109	0.132515	0.00507182	0.743872	0.0611645	0.605767	1	0.917923	1	1	1	1	1	1	1
PC 36.2	-0.0896002	-0.0159217	-0.0188434	0.0272597	0.00292173	0.00101531	0.00422914	0.0380646	0.0948401	0.541166	0.58409	0.471718	0.929444	0.756741	0.844274	0.0940851	0.592373	1	1	1	1	1	1	1	1
PE 34.2	-0.232945	-0.0374133	0.0765614	-0.0811984	-0.113975	0.00839141	0.0202915	0.00513804	0.0101129	0.65672	0.491036	0.508436	0.288731	0.318373	0.973432	0.506217	1	0.917923	1	1	1	1	1	1	1
PC 36.4	-0.0823649	-0.0123882	-0.0367229	0.0293279	0.0243347	0.00149184	0.00422551	0.163568	0.139684	0.616746	0.26687	0.422326	0.441831	0.631189	0.858169	0.125598	0.592373	1	1	1	1	1	1	1	1
PC O.36.5	-0.126249	-0.031468	-0.0712386	0.0950001	0.0397706	0.00153609	0.0117079	0.273747	0.570435	0.408194	0.16031	0.0899547	0.41271	0.240203	0.707914	0.125598	0.859094	1	1	1	1	1	1	1	1
LPE 18.0	-0.0953609	-0.176393	0.160619	0.0780038	-0.337012	0.270566	0.321064	0.0189354	0.884514	0.0327921	0.144633	0.521013	0.00138297	0.401815	0.0828362	1	1	1	1	1	1	1	0.491928	1	1
TG 58.4	-0.279213	0.02947	-0.00565052	0.159724	0.0351205	0.00874044	0.0021778	0.0390113	0.409407	0.772349	0.966286	0.276493	0.784356	0.182612	0.353137	0.506217	0.592373	1	1	1	1	1	1	1	1
LPC O.18.1	-0.0560586	-0.0672406	0.0723599	0.0400511	-0.139601	0.143572	0.757406	0.00745725	0.760505	0.0663546	0.135155	0.452492	0.00263354	0.597607	0.0623379	1	1	0.917923	1	1	1	1	0.732125	1	1
PC 36.1	-0.107063	0.028286	0.0631616	0.0610689	-0.0348756	0.0357598	0.00491748	0.00792451	0.512362	0.561316	0.329001	0.39206	0.573494	0.194724	0.123932	1	0.592373	0.917923	1	1	1	1	1	1	1
PC 34.1	-0.0744514	0.0244287	-0.00926379	0.01084	0.0336925	0.0209382	0.00115271	0.108586	0.15293	0.427445	0.821285	0.810735	0.390653	0.419699	0.975458	0.924106	0.534089	1	1	1	1	1	1	1	1
PC 34.4	-0.200203	-0.132952	0.0235352	0.138703	-0.156488	0.00673324	0.334635	0.0163313	0.546882	0.0594346	0.802405	0.181678	0.0820798	0.954265	0.167564	0.445676	1	1	1	1	1	1	1	1	1
PC O.36.3	-0.0883251	0.0150194	-0.00826603	0.0762249	0.0232854	0.0237127	0.00504279	0.103291	0.822126	0.687107	0.867653	0.163624	0.623877	0.0842136	0.272508	0.924106	0.592373	1	1	1	1	1	1	1	1
PC O.38.6	-0.0998293	-0.024114	-0.0217423	0.0678386	-0.00237174	0.00369378	0.0195716	0.0725757	0.502255	0.462543	0.620481	0.162304	0.954966	0.350859	0.40169	0.285242	1	1	1	1	1	1	1	1	1
TG 46.2	-0.429894	-0.405334	0.0983649	0.308701	-0.503699	0.0260782	0.892914	0.0291812	0.647528	0.0280948	0.687368	0.251469	0.0314941	0.710201	0.181363	0.924106	1	1	1	1	1	1	1	1	1
PC O.34.2	-0.0906518	0.0133886	0.00106033	0.0439413	0.0123282	0.0222505	0.00543022	0.06612	0.392824	0.723638	0.983207	0.429153	0.798227	0.285416	0.47435	0.924106	0.592373	1	1	1	1	1	1	1	1
PC O.34.1	-0.076933	-0.005927	-0.0352735	0.0652422	0.0293465	0.0123061	0.0143715	0.280859	0.782265	0.839962	0.365649	0.129124	0.431854	0.15312	0.537913	0.61091	0.908017	1	1	1	1	1	1	1	1
PE 36.3	-0.0169179	-0.0187489	0.00232792	0.0195885	-0.0210768	0.0501083	0.82311	0.0703915	0.817921	0.0235452	0.828085	0.0945607	0.0412284	0.941068	0.0975775	1	1	1	1	1	1	1	1	1	1
TG 48.4	-0.268831	-0.182209	0.142305	0.24656	-0.324514	0.0426419	0.488959	0.0135697	0.902795	0.150263	0.397249	0.183276	0.0438295	0.71915	0.0636392	1	1	1	1	1	1	1	1	1	1
PC 32.1	-0.182221	-0.0421784	-0.0602392	0.0469377	0.0180607	0.00580616	0.0246471	0.142712	0.137835	0.503639	0.473325	0.612684	0.822266	0.957604	0.899143	0.403528	1	1	1	1	1	1	1	1	1
TG 56.3	-0.223257	-0.0254157	0.0297261	0.0886639	-0.0551418	0.0152987	0.0228926	0.028133	0.285725	0.772641	0.798224	0.48842	0.62077	0.609018	0.413483	0.733282	1	1	1	1	1	1	1	1	1
PC O.36.2	-0.0598989	0.00495469	-0.00237642	0.0436827	0.00733111	0.0290148	0.0122495	0.0956156	0.667949	0.849992	0.94562	0.255676	0.826031	0.190005	0.342272	0.926676	0.859094	1	1	1	1	1	1	1	1
PC O.38.5	-0.0764998	-0.0120096	-0.018532	0.0517686	0.00652239	0.0112853	0.0235907	0.127436	0.552741	0.676961	0.629267	0.221715	0.859101	0.331082	0.488232	0.605767	1	1	1	1	1	1	1	1	1
TG 50.5	-0.270912	-0.192245	0.0910576	0.263356	-0.283303	0.038753	0.52486	0.0280433	0.966597	0.12459	0.58404	0.150988	0.0752445	0.688046	0.0876953	1	1	1	1	1	1	1	1	1	1
SM d18.1.20.1	-0.0483703	0.00362923	-0.0105172	0.023882	0.0141464	0.0280989	0.0123611	0.172217	0.420082	0.863002	0.707098	0.439312	0.5975	0.356227	0.702183	0.926676	0.859094	1	1	1	1	1	1	1	1
TG 58.3	-0.237799	-0.0471669	0.0533341	0.145113	-0.100501	0.0241829	0.0560852	0.02652	0.518069	0.640246	0.686999	0.317898	0.429075	0.48583	0.226959	0.924106	1	1	1	1	1	1	1	1	1
TG 54.7	-0.253212	-0.0747649	-0.00511062	0.344811	-0.0696543	0.04788	0.139769	0.122218	0.602144	0.540862	0.974834	0.0533372	0.65358	0.117239	0.0924959	1	1	1	1	1	1	1	1	1	1
SM d18.1.24.2	-0.0571433	-0.00697492	0.00373717	0.0255217	-0.0107121	0.026593	0.0390672	0.0609672	0.374404	0.776786	0.909285	0.480961	0.732887	0.595808	0.475378	0.924106	1	1	1	1	1	1	1	1	1
TG 54.5	-0.283857	-0.0864527	-0.0418198	0.249365	-0.0446329	0.0234612	0.0950402	0.124148	0.841385	0.469935	0.79238	0.154523	0.769245	0.335516	0.295047	0.924106	1	1	1	1	1	1	1	1	1
PC 38.4	-0.0671706	-0.00150319	-0.0274767	0.00318742	0.0259735	0.0330548	0.0271843	0.318313	0.142149	0.96015	0.493809	0.942713	0.499007	0.968628	0.628586	1	1	1	1	1	1	1	1	1	1
TG 54.6	-0.262761	-0.0886145	-0.0205457	0.302681	-0.0680689	0.0380692	0.145347	0.127873	0.818705	0.463953	0.898178	0.0871751	0.658018	0.210403	0.15884	1	1	1	1	1	1	1	1	1	1
PC O.44.5	-0.0795973	-0.0707558	-0.0308916	0.0582826	-0.0398642	0.025856	0.793023	0.280025	0.666193	0.0379834	0.497333	0.246382	0.359982	0.797215	0.63036	0.924106	1	1	1	1	1	1	1	1	1
PC O.38.4	-0.0962839	-0.0505295	-0.0515242	0.0408477	0.00099466	0.0117667	0.204449	0.353578	0.294459	0.166094	0.290154	0.447775	0.982972	0.852156	0.86087	0.605767	1	1	1	1	1	1	1	1	1
SM.d18.1.15.0	-0.000821256	0.0217737	0.040651	0.000245598	-0.0188773	0.959589	0.139412	0.0431238	0.979572	0.159322	0.0495822	0.99144	0.340418	0.319102	0.114622	1	1	1	1	1	1	1	1	1	1
PE 38.2	-0.120386	-0.0577775	-0.013923	0.0990593	-0.0438545	0.0216294	0.205513	0.106957	0.768173	0.248262	0.83457	0.178243	0.491876	0.561232	0.306717	0.924106	1	1	1	1	1	1	1	1	1
TG 54.4	-0.249523	-0.0505016	-0.0145646	0.151364	-0.035937	0.0262876	0.0605536	0.0951035	0.524038	0.637845	0.918342	0.333296	0.791768	0.504562	0.439611	0.924106	1	1	1	1	1	1	1	1	1
PC O.40.6	-0.0593339	-0.00682578	-0.010217	0.0334408	0.00339124	0.0281754	0.0395729	0.148687	0.486955	0.791454	0.765991	0.377153	0.917814	0.466698	0.587875	0.926676	1	1	1	1	1	1	1	1	1
DG 36.4	-0.165061	-0.0896206	0.0339087	0.127545	-0.123529	0.0456116	0.332985	0.0554692	0.741613	0.255693	0.746425	0.270176	0.218517	0.734219	0.21747	1	1	1	1	1	1	1	1	1	1
Cer d18.1.24.1	-0.105694	-0.0255481	0.0111415	0.0424834	-0.0366896	0.0439686	0.1058	0.0755023	0.379537	0.610321	0.866614	0.560768	0.563819	0.810324	0.516327	1	1	1	1	1	1	1	1	1	1
TG 60.2	-0.252914	-0.0945168	-0.0379124	0.115347	-0.0566044	0.0424756	0.179096	0.165986	0.417406	0.42798	0.808664	0.502255	0.706442	0.900298	0.690341	1	1	1	1	1	1	1	1	1	1
PC 38.6	-0.0717449	-0.0325799	-0.0418466	0.0593215	0.00926671	0.048565	0.253648	0.5159	0.805511	0.348078	0.367782	0.248261	0.834821	0.589801	0.763884	1	1	1	1	1	1	1	1	1	1
Acylcarnitines, plasma
Linoleylcarnitine	-0.113984	-0.0110948	-0.1722	0.0133279	0.161106	0.00785562	0.00889194	0.268544	0.0810439	0.786356	0.00131756	0.823289	0.00152089	0.968572	0.0168352	1	1	1	1	1	0.310399	1	0.232293	1	0.909103
Acetylcarnitine	-0.137152	-0.00305041	-0.225391	0.0456653	0.222341	0.0243529	0.0167203	0.235209	0.260892	0.958223	0.00293692	0.586296	0.00197979	0.593443	0.0545232	1	1	1	1	1	0.310399	1	0.232293	1	1
Carnitine	-0.107557	-0.0441718	-0.141635	0.0754016	0.0974636	0.0213044	0.141507	0.547798	0.603847	0.323347	0.014302	0.236622	0.0758878	0.607105	0.350788	1	1	1	1	1	0.482692	1	1	1	1
Palmitoylcarnitine	0.000961646	0.0211404	-0.0901169	-0.0771946	0.111257	0.980347	0.573004	0.0572703	0.14671	0.570498	0.064842	0.155451	0.0161713	0.277383	0.0056988	1	1	1	1	1	1	1	0.453501	1	0.769338
Oleylcarnitine	-0.0946527	0.00277329	-0.179796	-0.0163037	0.182569	0.0645251	0.0382388	0.174518	0.106365	0.954775	0.00489966	0.818379	0.00258103	0.841044	0.013148	1	1	1	1	1	0.310399	1	0.232293	1	0.909103
Myristoilcarnitine	-0.0679372	0.0204178	-0.190752	-0.099449	0.21117	0.268633	0.116736	0.103163	0.0427987	0.727635	0.0129795	0.24466	0.00371129	0.33027	0.00230041	1	1	1	1	1	0.482692	1	0.250512	1	0.62111
Choline	-0.0533184	-0.180546	0.0360368	-0.104028	-0.216583	0.487771	0.0728034	0.338125	0.1228	0.0141286	0.704828	0.321077	0.0165052	0.00440432	0.560518	1	1	1	1	1	1	1	0.453501	0.643503	1
Hexanoylcarnitine	-0.203059	-0.0538616	-0.337589	0.00694781	0.283728	0.032722	0.0874672	0.247981	0.124339	0.553109	0.00444555	0.957977	0.0116697	0.70807	0.0243623	1	1	1	1	1	0.310399	1	0.453501	1	1
Butyrylcarnitine	-0.164437	-0.111278	-0.199738	0.126142	0.0884605	0.00439479	0.314835	0.619064	0.623071	0.0433852	0.00574813	0.118062	0.196829	0.846139	0.412807	1	1	1	1	1	0.310399	1	1	1	1
Hexadecenoylcarntine	-0.0915946	-0.0129849	-0.235025	-0.0325689	0.22204	0.202837	0.234031	0.103249	0.197989	0.850081	0.00880383	0.743746	0.0090428	0.630436	0.0158948	1	1	1	1	1	0.396172	1	0.453501	1	0.909103
Isovalerylcarnitine	-0.0458727	-0.174935	-0.000431285	0.0413754	-0.174503	0.497917	0.0377952	0.583588	0.960518	0.00680027	0.995927	0.65941	0.0293362	0.134313	0.695377	1	1	1	1	1	1	1	0.667802	1	1
Tetradecadienylcarntine	-0.218028	-0.0126068	-0.283232	-0.0186497	0.270625	0.0561513	0.0506032	0.63945	0.120239	0.908055	0.045937	0.905442	0.0443998	0.834281	0.0843474	1	1	1	1	1	0.997059	1	0.856282	1	1
Tetradecenoylcarnitine	-0.141553	0.0219343	-0.298571	-0.0689686	0.320505	0.208353	0.114104	0.253116	0.16169	0.838373	0.0330276	0.656742	0.0158281	0.749978	0.0335025	1	1	1	1	1	0.990827	1	0.453501	1	1
Tiglylcarnitine	-0.0542542	-0.127052	0.0142537	0.0167411	-0.141305	0.323244	0.148827	0.308487	0.610849	0.0154251	0.835292	0.826055	0.0296801	0.127501	0.714887	1	1	1	1	1	1	1	0.667802	1	1
Decenoylcarnitine	-0.195978	-0.0547221	-0.247359	0.00911769	0.192637	0.0415638	0.109851	0.662316	0.147121	0.5514	0.0391295	0.945386	0.0901946	0.718489	0.108068	1	1	1	1	1	0.997059	1	1	1	1
Octenoylcarnitine	-0.109652	0.0294813	-0.170677	0.0867252	0.200159	0.177864	0.0621457	0.541662	0.83443	0.704263	0.0938212	0.445013	0.0381379	0.281043	0.506731	1	1	1	1	1	1	1	0.792094	1	1
Isobutyrylcarnitine	-0.0174036	-0.0288614	0.173024	0.00675009	-0.201885	0.806941	0.860709	0.0294215	0.911542	0.671141	0.0521063	0.945769	0.0167963	0.81447	0.103791	1	1	1	1	1	0.997059	1	0.453501	1	1
Propionylcarnitine	-0.120234	-0.0321048	-0.0450846	0.0118121	0.0129798	0.0336993	0.0906278	0.276816	0.151798	0.553031	0.522176	0.879658	0.845972	0.784517	0.701845	1	1	1	1	1	1	1	1	1	1
2 methylbutyroylcarnitine	-0.0522086	-0.0812785	-0.0375153	0.02625	-0.0437633	0.168576	0.403471	0.751957	0.610486	0.0247751	0.428396	0.61834	0.329743	0.271556	0.847766	1	1	1	1	1	1	1	1	1	1
Acylcarnitines, urine
Malonylcarnitine	-0.184523	0.180941	-0.430363	0.194158	0.611304	0.215714	0.00938176	0.18096	0.962844	0.218622	0.022632	0.362163	0.000727602	0.0685629	0.320156	1	1	1	1	1	1	1	0.196453	1	1
Dodecenoylcarnitine	-0.168012	0.0640611	-0.359374	0.14873	0.423435	0.253289	0.0946167	0.290665	0.924609	0.658878	0.0533903	0.478444	0.0175716	0.294198	0.36793	1	1	1	1	1	1	1	0.474433	1	1
Tetradecadienylcarntine	-0.177902	0.0431823	-0.434933	0.161259	0.478116	0.227129	0.112022	0.155216	0.934761	0.766309	0.0191862	0.440718	0.00727797	0.312231	0.24043	1	1	1	1	1	1	1	0.384385	1	1
Octanoylcarnitine	-0.320977	0.00747222	-0.390541	0.145695	0.398013	0.027723	0.0170139	0.698814	0.386376	0.958586	0.0344816	0.484611	0.0245342	0.447173	0.292216	1	1	1	1	1	1	1	0.496363	1	1
Pivaloylcarnitine	-0.162306	0.098916	-0.429667	-0.16774	0.528583	0.286292	0.0688308	0.156942	0.121169	0.510594	0.0268889	0.445416	0.00444553	0.745824	0.0148684	1	1	1	1	1	1	1	0.384385	1	1
Carnitine	-0.352321	0.154889	-0.553898	0.417924	0.708787	0.123794	0.0190064	0.47274	0.835301	0.492727	0.0546903	0.197778	0.0103947	0.0680482	0.706918	1	1	1	1	1	1	1	0.384385	1	1
Butenylcarnitine	-0.149877	0.154522	-0.281615	0.169635	0.436137	0.271142	0.0178468	0.434023	0.917033	0.25043	0.103628	0.385703	0.00849394	0.0862564	0.607708	1	1	1	1	1	1	1	0.384385	1	1
Hexanoylcarnitine	-0.238079	0.0322653	-0.386595	0.104396	0.41886	0.0802341	0.0352741	0.377199	0.480302	0.810193	0.02528	0.592886	0.0113892	0.468881	0.195063	1	1	1	1	1	1	1	0.384385	1	1
Glutarylcarnitine	-0.177725	0.103785	-0.442265	0.269821	0.54605	0.293838	0.0779926	0.206662	0.696358	0.534652	0.0399339	0.267609	0.00807553	0.112117	0.525348	1	1	1	1	1	1	1	0.384385	1	1
Octenoylcarnitine	-0.0877217	0.317503	-0.265966	0.192884	0.583469	0.664428	0.0337244	0.474963	0.708086	0.111611	0.299461	0.505094	0.0175163	0.0680435	0.820857	1	1	1	1	1	1	1	0.474433	1	1
Acetylcarnitine	-0.313774	0.334056	-0.434416	0.480105	0.768471	0.302552	0.0243551	0.74549	0.690186	0.26566	0.254856	0.262576	0.0359939	0.0497249	0.923745	1	1	1	1	1	1	1	0.647889	1	1
Tetradecenoylcarnitine	-0.213669	0.0217012	-0.474435	0.156162	0.496136	0.181655	0.119023	0.186198	0.795638	0.890661	0.0192318	0.494802	0.0106265	0.42114	0.212137	1	1	1	1	1	1	1	0.384385	1	1
Hexenoylcarnitine	-0.13553	0.268192	-0.265674	0.236499	0.533866	0.491546	0.0299159	0.592547	0.712293	0.167843	0.287658	0.401917	0.0257374	0.0641976	0.92613	1	1	1	1	1	1	1	0.496363	1	1
Decanoylcarnitine	-0.189088	0.0221034	-0.337733	0.0325336	0.359837	0.140812	0.0812498	0.349223	0.381431	0.861558	0.0384721	0.85999	0.0212938	0.759162	0.137975	1	1	1	1	1	1	1	0.479111	1	1
CholinE caution	0.231835	0.133557	0.187996	-0.417043	-0.0544389	0.0916243	0.448497	0.796437	0.333272	0.324909	0.281692	0.0346094	0.7448	0.137164	0.298193	1	1	1	1	1	1	1	1	1	1
Deoxycarnitine	-0.0312419	0.0239164	-0.300734	0.0935909	0.32465	0.812947	0.65869	0.094027	0.729913	0.854236	0.0686462	0.613603	0.0408277	0.512741	0.315574	1	1	1	1	1	1	1	0.688967	1	1
Organic Acids, plasma
Inositol	-0.203601	-0.302707	-0.401118	0.302684	0.0984111	0.0372382	0.283768	0.104178	0.45569	0.00120721	0.00106929	0.0244873	0.403202	0.999857	0.517564	1	1	1	1	0.0953168	0.0962359	1	1	1	1
Pyroglutamic acid	-0.137572	-0.390057	-0.457588	0.231027	0.0675312	0.193482	0.0116935	0.0147733	0.514508	0.000117311	0.000546902	0.111448	0.595497	0.257559	0.167211	1	1	1	1	0.021116	0.0962359	1	1	1	1
Methylmalonic acid	-0.121892	-0.175702	-0.1313	0.0574729	-0.0444023	0.0364583	0.327757	0.897988	0.422895	0.00158861	0.076298	0.481973	0.531138	0.134147	0.424882	1	1	1	1	0.0953168	1	1	1	1	1
Pyruvic acid	-0.141854	-0.19803	-0.107713	0.353303	-0.0903171	0.182835	0.577137	0.796489	0.143795	0.0519558	0.419851	0.0158975	0.481227	0.273322	0.13813	1	1	1	1	1	1	1	1	1	1
Iminodiacetate	-0.0994538	-0.277321	-0.0653719	0.174558	-0.211949	0.354561	0.0796039	0.800008	0.609915	0.00689951	0.630136	0.24278	0.103307	0.476654	0.518387	1	1	1	1	0.310478	1	1	1	1	1
Aspartic acid caution	-0.0386241	-0.279394	-0.150253	0.0447676	-0.129141	0.742016	0.0299967	0.445104	0.969332	0.0127828	0.308262	0.782254	0.361524	0.134146	0.564635	1	1	1	1	0.46018	1	1	1	1	1
3 hydroxyisovaleric acid	0.184067	0.12563	0.121216	-0.129756	0.00441353	0.00623691	0.358245	0.454397	0.554409	0.0508717	0.152692	0.163753	0.956708	0.963464	0.935412	1	1	1	1	1	1	1	1	1	1
3 Hydroxybutyric acid	0.0857923	0.204892	-0.2757	-0.0963375	0.480592	0.581535	0.417943	0.0635586	0.960548	0.16838	0.160848	0.656175	0.0107675	0.603646	0.128555	1	1	1	1	1	1	1	1	1	1
Glycolic acid	-0.0314765	-0.0556558	-0.209687	0.0311232	0.154031	0.651769	0.713731	0.0407984	0.997042	0.40385	0.0170545	0.747444	0.0676672	0.792861	0.102364	1	1	1	1	1	1	1	1	1	1
Malic acid	-0.0612278	-0.129585	-0.0848447	0.0859638	-0.04474	0.337028	0.256669	0.766969	0.776578	0.0335287	0.291354	0.331008	0.561757	0.609803	0.991073	1	1	1	1	1	1	1	1	1	1
Organic Acids, urine
Uracil	0.270485	0.389769	-0.225086	-0.28242	0.614855	0.0341993	0.32227	0.00273483	0.946673	0.00178479	0.185685	0.120941	0.000162731	0.541952	0.0163291	1	1	0.62901	1	0.410502	1	1	0.0374281	1	1
Succinic acid	-0.0252955	0.262003	-0.303342	0.0699193	0.565345	0.848599	0.0215448	0.105476	0.809785	0.0429645	0.0859408	0.711728	0.000841028	0.069512	0.287902	1	1	1	1	1	1	1	0.0967183	1	1
Citric acid	-0.00366884	0.16523	-0.162484	-0.0334552	0.327714	0.9654	0.0343685	0.146093	0.752506	0.0454929	0.14783	0.780613	0.0023453	0.25649	0.159461	1	1	1	1	1	1	1	0.179807	1	1
3 hydroxyisovaleriC acid	0.254755	0.243492	0.0414068	-0.255166	0.202085	0.0193211	0.912692	0.131408	0.997852	0.0221181	0.776007	0.101853	0.147234	0.938266	0.238083	1	1	1	1	1	1	1	1	1	1
Fumaric acid	-0.0568886	0.0240353	-0.173328	0.0087783	0.197364	0.364569	0.171612	0.152048	0.583407	0.694958	0.0381432	0.921894	0.0137883	0.704538	0.113306	1	1	1	1	1	1	1	0.453045	1	1
Cis aconitic acid	-0.178625	0.0574941	-0.393054	0.140589	0.450549	0.198396	0.0716774	0.232014	0.844	0.671701	0.0329888	0.47593	0.0108466	0.298861	0.269538	1	1	1	1	1	1	1	0.453045	1	1
Isocitrate	-0.0497929	0.043877	-0.273151	0.0447869	0.317028	0.609855	0.308907	0.0774426	0.970754	0.645321	0.0357754	0.747924	0.0110144	0.510356	0.158078	1	1	1	1	1	1	1	0.453045	1	1
Lactic acid	-0.11751	0.0709094	-0.215122	0.12954	0.286032	0.27835	0.0654776	0.486494	0.936608	0.503075	0.135728	0.401337	0.0385842	0.179128	0.632708	1	1	1	1	1	1	1	0.844795	1	1
Homovanillic acid	-0.0457968	0.0728874	-0.313727	0.08879	0.386615	0.707884	0.303308	0.0910076	0.801684	0.541592	0.0543772	0.611299	0.0133694	0.338296	0.267494	1	1	1	1	1	1	1	0.453045	1	1
Malic acid	-0.0772961	0.0655142	-0.27113	0.19295	0.336645	0.541448	0.231794	0.237223	0.513396	0.596256	0.107893	0.28534	0.0373117	0.138684	0.709158	1	1	1	1	1	1	1	0.844795	1	1
Methylmalonic acid	0.114713	0.118502	-0.177366	-0.109698	0.295868	0.309192	0.971595	0.0460665	0.974708	0.282282	0.239067	0.496821	0.0404032	0.955003	0.125767	1	1	1	1	1	1	1	0.844795	1	1
Pyruvic acid	-0.099459	0.00458058	-0.344782	0.0546533	0.349363	0.447148	0.399677	0.145921	0.805118	0.971407	0.0465902	0.767974	0.0356609	0.740899	0.176474	1	1	1	1	1	1	1	0.844795	1	1
3 methyladipic acid	-0.0790184	0.0611866	-0.343155	0.155746	0.404341	0.615499	0.34489	0.195113	0.727287	0.69056	0.101692	0.487924	0.0442357	0.317518	0.472107	1	1	1	1	1	1	1	0.847851	1	1
2 hydroxybutyric acid	0.0757755	0.143651	-0.176025	-0.0540778	0.319676	0.553097	0.57362	0.126513	0.902658	0.249651	0.298312	0.765086	0.0490683	0.608759	0.27255	1	1	1	1	1	1	1	0.868132	1	1
Endocannabinoids, plasma
LEA	-0.148208	-0.0774636	-0.109434	0.0164067	0.03197	0.00010097	0.0483151	0.407904	0.0127833	0.0324864	0.0209288	0.764631	0.48266	0.244112	0.123261	0.0191844	1	1	1	1	1	1	1	1	1
OEA	-0.0993548	-0.0307662	-0.140746	0.0216515	0.10998	0.0255823	0.101014	0.449432	0.208896	0.466879	0.0110044	0.73532	0.0386838	0.881705	0.0912973	1	1	1	1	1	1	1	1	1	1
POEA	-0.108278	-0.0457609	-0.263551	0.00253656	0.21779	0.18876	0.419169	0.125757	0.356258	0.558593	0.0102236	0.982985	0.0271965	0.703719	0.0461046	1	1	1	1	1	1	1	1	1	1
COR	-0.133426	-0.106595	-0.0519422	0.0241943	-0.0546532	0.0231376	0.6269	0.259576	0.181112	0.0561099	0.477491	0.775077	0.436667	0.308684	0.765929	1	1	1	1	1	1	1	1	1	1
Alpha-LEA	-0.10646	-0.00202981	-0.0714869	0.0522077	0.0694571	0.0475123	0.0388758	0.595427	0.465757	0.968333	0.282905	0.496035	0.277773	0.494812	0.819761	1	1	1	1	1	1	1	1	1	1

## Sheet: RECON entities-Sup T3
Entities used for analysis with RECON model - Supplementary Table 3
Number	Name	KEGG ID	In RECON
1	Prog		No
2	Estradiol		No
3	FSH		No
4	LH		No
5	L-Threonine	C00188	Yes
6	Ornithine	C00077 C01602	Yes
7	L-Alanine	C00041	Yes
8	L-Arginine	C00062	Yes
9	Glycine	C00037	Yes
10	L-Serine	C00065	Yes
11	L-Methionine	C00073	Yes
12	L-Asparagine	C00152	Yes
13	Gamma-L-glutamyl-L-alanine	C03740	Yes
14	L-Glutamine	C00064	Yes
15	L-Proline	C00148	Yes
16	O-Acetyl-L-serine	C00979	No
17	LPC(18:2)	C04230	No
18	L-Tyrosine	C00082	Yes
19	Citrulline	C00327	Yes
20	L-Alpha-aminobutyric acid	C02356	Yes
21	L-Lysine	C00047	Yes
22	Serotonine	C00780	Yes
23	PC(40:8)	C00157	No
24	Sarcosine	C00213	Yes
25	25-OH-vit-D		No
26	LPC(18:0)	C04230	No
27	OA15-Pyroglutamic Acid	C01879	Yes
28	LPC(18:3)	C04230	No
29	OA29- Uracil	C00106	Yes
30	LPC(22:6)	C04230	No
31	Gamma-Glutamylglutamine		No
32	Ethanolamine	C00189	Yes
33	LPE(22:6)	C01233	No
34	PC(O-34:3)	D07349	No
35	PC(O-42:6)	C00157	No
36	3-Methoxytyrosine	C00123	Yes
37	LEA		No
38	LPC(16:1)	C04230	No
39	L-Threonine	C00188	Yes
40	L-Isoleucine	C00407	Yes
41	PC(34:3)	C00157	No
42	LPC(20:3)	C04230	No
43	LPC(20:4)	C04230	No
44	PC(O-38:7)	C00157 D07349	No
45	PC(34:2)	C00157	No
46	PC(32:2)	C00157	No
47	Inositol		No
48	L-Homoserine	C00263	Yes
49	Malonylcarnitine		No
50	Gamma-aminobutyric Acid	C00334	Yes
51	Hydroxylysine	C16741	Yes
52	OA11- Succinic Acid	C00042	Yes
53	4-hydroxy-proline	C01157	Yes
54	PC(36:2)	C00157	No
55	ADMA	C03626	No
56	Beta-Alanine	C00099	Yes
57	PC(36:4)	C00157	No
58	PC(O-36:5)	C00157	No
59	L-Valine	C00183	Yes
60	Pyridoxic acid	C00847	Yes
61	Glutathione	C00051	Yes
62	L-Phenylalanine	C00079	Yes
63	Citric acid	C00158	Yes
64	Methylmalonic acid	C02170	Yes
65	L-Histidine	C00135	Yes
66	L-Leucine	C00123	Yes
67	DL-3-aminoisobutyric acid	C05145	No
68	Methionine sulfone	C00073	Yes
69	L-Aspartic acid	C00049	Yes
70	L-Tryptophan	C00078	Yes
71	2-aminoadipic acid	C00956	Yes
